# Supplementary material for: Assessing Matrix Solid-Phase Dispersion Extraction Strategies for Determining Bisphenols and Phthalates in Gilthead Sea Bream Samples
Source: Foods. 2024 Jan 27;13(3):413. doi: 10.3390/foods13030413 (PMC10855760; doi:10.3390/foods13030413)
Supplement: Supplementary file 1 [file foods-13-00413-s001.zip]

Archive with 1 entries (1 files):
- foods-2794452-supplementary.pdf
